# Supplementary material for: Bioconverted Fruit Extract of Akebia Quinata Exhibits Anti-Obesity Effects in High-Fat Diet-Induced Obese Rats
Source: Nutrients. 2022 Nov 5;14(21):4683. doi: 10.3390/nu14214683 (PMC9656223; doi:10.3390/nu14214683)
Supplement: Supplementary file 1 [file nutrients-14-04683-s001.zip]

Archive with 1 entries (1 files):
- nutrients-1955035-supplementary.pdf
